# Supplementary material for: Assessment of the Hemispheric Lateralization of Grapheme-Color Synesthesia with Stroop-Type Tests
Source: PLoS One. 2015 Mar 20;10(3):e0119377. doi: 10.1371/journal.pone.0119377 (PMC4368719; doi:10.1371/journal.pone.0119377)
Supplement: S1 Dataset — The Excel file contains 5 sheets, corresponding to the different analyses presented in the paper. Each line corresponds to the data of one subject. The order of subjects is the same in all the sheets. For values used in the figures, the name of the figure is indicated on the first line of the corresponding columns. (XLS) [file pone.0119377.s001.xls]

## Sheet: inv(mean inv)
									Figure 2a (mean Response Time)					Figure 2c (RVF - LVF)						Figure 1a	Figure 1a	Figure 1b
Color task				Photism task					Color		Photism			Color		Photism
Congruent		Incongruent		Congruent		Incongruent			Cong.	Inc.	Cong.	Inc.		Cong.	Inc.	Cong.	Inc.
Left	Right	Left	Right	Left	Right	Left	Right								Fig1a, Fig2c	Fig2d		Summary Stats			Congruency effect	Photism Strength
CCL	CCR	CIL	CIR	PCL	PCR	PIL	PIR		CC	CI	PC	PI		CCR-CCL	CIR-CIL	PCR-PCL	PIR-PIL	av(CIR-CIL),-(PCR-PCL)		PC-CC	CI-CC	ps		Age	Sex	Edinburgh	Dominant Hand (from report)
458.511	463.676	479.441	475.688	537.687	517.557	661.993	621.399		461.093	477.564	527.622	641.696		5.16509	-3.75345	-20.1296	-40.5937	8.18809		66.5286	16.4711	-50.0575		19	F	1	R
479.907	473.616	542.323	515.818	596.619	604.601	763.156	707.355		476.762	529.071	600.61	735.256		-6.29108	-26.5049	7.98206	-55.8013	-17.2435		123.848	52.3089	-71.5396		21	M	-1	L
524.996	510.306	563.331	547.716	607.783	596.902	683.707	654.544		517.651	555.523	602.342	669.126		-14.6902	-15.6155	-10.8811	-29.1632	-2.36717		84.6912	37.8724	-46.8188		19	F	1	L (Frustrated)
620.517	624.176	744.388	753.482	677.836	686.878	759.958	795.962		622.347	748.935	682.357	777.96		3.6585	9.09419	9.04214	36.0043	0.0260261		60.0101	126.589	66.5787		44	F	0.2	R
547.952	606.281	644.915	645.601	643.499	625.371	805.504	831.925		577.117	645.258	634.435	818.715		58.3289	0.686067	-18.1284	26.4208	9.40725		57.3179	68.1407	10.8229		25	M	1	R
548.599	540.48	547.074	565.258	607.475	604.722	734.537	738.222		544.539	556.166	606.098	736.38		-8.1184	18.1846	-2.7527	3.68507	10.4686		61.5587	11.6267	-49.932		21	F	1	R
584.13	580.298	614.099	606.933	676.304	626.2	785.216	730.798		582.214	610.516	651.252	758.007		-3.83294	-7.16556	-50.1039	-54.4184	21.4692		69.0376	28.302	-40.7356		23	F	1	R
577.369	568.838	623.31	625.333	619.913	588.477	673.494	636.342		573.103	624.321	604.195	654.918		-8.53111	2.02365	-31.4359	-37.1524	16.7298		31.092	51.2181	20.1262		29	F	1	R
568.791	528.985	592.951	596.916	695.118	663.804	819.627	836.033		548.888	594.933	679.461	827.83		-39.8062	3.96533	-31.3136	16.4066	17.6395		130.573	46.0452	-84.5276		25	F	1	R
530.987	542.276	623.286	668.979	584.074	598.911	657.479	646.164		536.632	646.133	591.493	651.822		11.2883	45.6933	14.837	-11.3147	15.4282		54.8613	109.501	54.6399		30	M	1	R
592.159	607.865	713.22	689.954	679.068	665.585	716.346	729.181		600.012	701.587	672.326	722.764		15.7068	-23.2656	-13.4822	12.8354	-4.89169		72.3144	101.575	29.2604		23	F	0.9	R
452.467	434.722	485.997	487.372	502.309	490.763	619.5	615.39		443.595	486.684	496.536	617.445		-17.7456	1.37551	-11.5464	-4.10971	6.46096		52.9412	43.0898	-9.85141		49	M	0.9	R
442.303	447.921	476.276	496.392	461.995	485.728	512.268	544.904		445.112	486.334	473.861	528.586		5.61878	20.1153	23.7323	32.6363	-1.80846		28.7495	41.2219	12.4724		37	F		R
470.979	458.583	446.214	459.52	549.148	570.92	591.947	594.7		464.781	452.867	560.034	593.324		-12.3955	13.3061	21.7712	2.75316	-4.23255		95.253	-11.9141	-107.167		37	F	0.7	R
475.441	477.273	568.021	559.73	503.091	508.811	644.562	628.534		476.357	563.876	505.951	636.548		1.83262	-8.29122	5.72035	-16.0282	-7.00578		29.5939	87.5187	57.9248		23	F	1	R
516.536	544.761	762.125	778.67	557.349	533.572	622.316	608.952		530.649	770.397	545.461	615.634		28.2251	16.5448	-23.7778	-13.3636	20.1613		14.8116	239.748	224.937		23	F	1	R
402.447	403.112	432.451	432.298	506.907	511.628	600.227	645.988		402.779	432.375	509.267	623.107		0.664424	-0.153006	4.72162	45.7611	-2.43731		106.488	29.5955	-76.8926		52	F	1	R
646.303	657.817	638.58	713.928	782.548	784.187	963.223	997.667		652.06	676.254	783.368	980.445		11.5141	75.3478	1.63877	34.4446	36.8545		131.308	24.1944	-107.114		32	F	0.8	R
568.18	551.284	548.214	592.279	648.751	641.117	843.408	853.393		559.732	570.246	644.934	848.401		-16.8959	44.0653	-7.63385	9.98494	25.8496		85.2023	10.5146	-74.6877		23	F	0.6
614.236	627.041	1096.16	1133.38	553.026	570.156	629.666	606.39		620.639	1114.77	561.591	618.028		12.8053	37.2221	17.1296	-23.2762	10.0462		-59.0475	494.133	553.181		28	F	1	R
544.48	514.59	529.01	542.945	604.508	658.18	690.306	732.595		529.535	535.978	631.344	711.451		-29.8902	13.9345	53.6725	42.2884	-19.869		101.809	6.44282	-95.3661		35	F	0.7	R
599.211	590.538	699.691	692.048	600.42	575.503	666.381	655.064		594.874	695.87	587.961	660.723		-8.67351	-7.64292	-24.9176	-11.3166	8.63734		-6.91299	100.995	107.908		40	F	0.7	R
537.064	531.425	546.493	577.784	668.535	647.906	755.91	729.189		534.244	562.139	658.22	742.549		-5.63893	31.2909	-20.6293	-26.7211	25.9601		123.976	27.8946	-96.0814		23	M	0.7	R
558.763	550.303	677.102	611.47	548.916	548.513	573.049	535.388		554.533	644.286	548.714	554.218		-8.45993	-65.6323	-0.403175	-37.6609	-32.6145		-5.81854	89.7533	95.5719		23	F	0.9	R
571.428	576.29	605.319	634.833	652.908	631.101	746.861	749.271		573.859	620.076	642.004	748.066		4.8627	29.5136	-21.8072	2.4099	25.6604		68.1454	46.2173	-21.9281		27	F	0.3	A (reported R)
504.254	508.013	554.05	558.808	529.779	545.408	623.37	651.656		506.134	556.429	537.593	637.513		3.75887	4.75768	15.629	28.2859	-5.43566		31.4594	50.2953	18.8359		23	F	1	R
493.784	500.862	503.407	556.325	553.162	541.372	680.658	699.21		497.323	529.866	547.267	689.934		7.07745	52.918	-11.79	18.5529	32.354		49.9442	32.5428	-17.4013		27	M	1	R
528.682	522.114	573.881	571.777	548.175	557.213	625.388	654.014		525.398	572.829	552.694	639.701		-6.56775	-2.10346	9.03849	28.6256	-5.57097		27.2957	47.431	20.1353		24	F	0.9	R
450.497	462.114	468.647	486.174	530.308	537.615	633.068	608.38		456.305	477.411	533.962	620.724		11.6173	17.5268	7.30649	-24.6884	5.11015		77.6563	21.1053	-56.551		33	F	1	R
438.97	456.152	453.621	460.493	493.307	481.639	519.837	529.592		447.561	457.057	487.473	524.714		17.1819	6.87207	-11.6682	9.75472	9.27015		39.9119	9.49619	-30.4157		30	F	1	R
442.868	436.901	497.359	551.598	481.654	467.785	573.195	591.741		439.884	524.479	474.72	582.468		-5.96697	54.2389	-13.8693	18.5463	34.0541		34.8355	84.5943	49.7588		32	F	1	R
484.333	483.445	501.332	527.309	538.248	519.652	686.816	669.414		483.889	514.321	528.95	678.115		-0.887837	25.9762	-18.596	-17.4021	22.2861		45.0615	30.4318	-14.6297		22	F	1	R
543.61	534.034	577.436	551.638	545.894	563.19	707.889	674.513		538.822	564.537	554.542	691.201		-9.57629	-25.7978	17.2965	-33.3767	-21.5471		15.7201	25.7156	9.99544		26	F	0.8	R
495.024	478.979	524.098	534.323	602.917	601.52	770.855	769.151		487.001	529.211	602.218	770.003		-16.0445	10.2249	-1.39694	-1.70422	5.81092		115.217	42.2095	-73.0076		21	M	0.9	R

## Sheet: letters
	Color task				Photism task
	Congruent		Incongruent		Congruent		Incongruent			Color		Photism			Color		Photism
	Left	Right	Left	Right	Left	Right	Left	Right		Cong.	Inc.	Cong.	Inc.		Cong.	Inc.	Cong.	Inc.
n_trials	CCL	CCR	CIL	CIR	PCL	PCR	PIL	PIR		CC	CI	PC	PI		CCR-CCL	CIR-CIL	PCR-PCL	PIR-PIL
285	459.788	457.48	481.995	470.904	547.18	520.469	674.004	623.071		458.634	476.449	533.825	648.538		-2.30736	-11.0914	-26.7112	-50.9326
285	504.192	487.811	507.873	475.309	582.086	608.654	749.863	760.123		496.002	491.591	595.37	754.993		-16.3813	-32.5643	26.5676	10.2593
216	530.701	510.072	579.974	583.282	643.885	600.608	648.28	629.211		520.386	581.628	622.246	638.745		-20.6287	3.30833	-43.2774	-19.0685
424	630.801	618.84	705.825	736.518	690.422	693.499	784.129	804.361		624.82	721.172	691.961	794.245		-11.9612	30.6929	3.07632	20.2317
127	571.991	623.595	656.252	584.009	588.395	658.815	834.421	804.364		597.793	620.131	623.605	819.392		51.6047	-72.2435	70.4198	-30.0567
572	548.599	540.48	547.074	565.258	607.475	604.722	734.537	738.222		544.539	556.166	606.098	736.38		-8.1184	18.1846	-2.7527	3.68507
427	590.509	610.68	608.624	597.754	672.923	644.465	814.689	736.56		600.595	603.189	658.694	775.624		20.1702	-10.8704	-28.458	-78.1294
288	583.959	541.099	605.909	624.182	605.123	576.861	667.764	635.819		562.529	615.046	590.992	651.792		-42.8603	18.2735	-28.2626	-31.9453
279	556.226	528.103	591.315	584.148	699.542	659.641	818.393	793.48		542.164	587.732	679.591	805.936		-28.1235	-7.16731	-39.9011	-24.9135
359	528.883	557.838	649.847	671.345	586.714	575.124	618.054	622.406		543.361	660.596	580.919	620.23		28.955	21.4977	-11.5906	4.35271
216	595.717	598.266	749.144	715.025	672.147	666.448	715.238	715.739		596.991	732.085	669.298	715.488		2.54882	-34.1182	-5.69926	0.500943
287	458.161	439.175	498.638	480.001	494.668	495.231	643.792	649.177		448.668	489.32	494.949	646.484		-18.9857	-18.6371	0.563253	5.38483
190	451.979	469.897	474.975	458.58	492.619	485.035	522.766	525.717		460.938	466.778	488.827	524.241		17.9175	-16.3952	-7.58411	2.95047
360	483.392	463.869	428.295	440.368	541.143	558.857	594.081	599.761		473.631	434.332	550	596.921		-19.5236	12.0724	17.7143	5.68042
288	473.419	474.909	538.214	539.167	499.923	512.484	615.618	618.538		474.164	538.691	506.203	617.078		1.48988	0.952495	12.5607	2.9199
285	498.421	564.664	666.775	789.292	575.22	519.853	613.384	625.711		531.542	728.033	547.536	619.547		66.2437	122.516	-55.3665	12.3262
358	409.862	405.168	425.875	430.13	532.363	514.7	612.596	656.264		407.515	428.003	523.532	634.43		-4.69413	4.25492	-17.6629	43.6683
281	683.301	677.819	662.314	731.15	775.8	894.649	958.343	978.832		680.56	696.732	835.224	968.587		-5.48143	68.8361	118.849	20.4896
84	501.798	469.77	559.351	619.387	764.155	732.097	784.613	844.894		485.784	589.369	748.126	814.753		-32.0278	60.0361	-32.0575	60.2808
278	604.541	608.748	1077.03	1122.1	551.961	570.184	643.613	631.332		606.645	1099.56	561.072	637.473		4.20644	45.0756	18.2236	-12.2819
377	540.166	511.054	512.322	523.776	594.186	668.625	732.438	730.768		525.61	518.049	631.405	731.603		-29.1123	11.4542	74.4395	-1.66959
281	593.022	593.183	661.614	659.961	612.757	580.244	656.444	651.954		593.103	660.787	596.5	654.199		0.161375	-1.6525	-32.5121	-4.48949
288	544.626	531.021	550.493	609.79	651.299	641.836	704.803	676.668		537.823	580.142	646.568	690.735		-13.6056	59.2967	-9.46303	-28.135
284	575.097	535.416	667.761	581.663	534.933	527.067	555.63	504.945		555.256	624.712	531	530.288		-39.6809	-86.098	-7.86555	-50.6857
287	579.064	589.933	606.545	635.452	652.948	624.627	729.682	793.646		584.499	620.999	638.787	761.664		10.8689	28.9075	-28.3203	63.964
287	497.293	495.978	574.873	595.482	519.182	550.201	569.093	620.365		496.636	585.177	534.692	594.729		-1.31504	20.6087	31.0187	51.2719
283	478.234	499.91	485.331	539.22	541.272	552.173	713.203	718.782		489.072	512.275	546.722	715.992		21.6755	53.889	10.9007	5.5786
287	498.044	497.477	590.418	525.409	552.366	557.742	561.07	664.945		497.761	557.914	555.054	613.008		-0.566868	-65.0093	5.37597	103.874
283	436.184	453.729	491.837	474.891	541.7	546.011	632.661	614.438		444.957	483.364	543.856	623.55		17.5458	-16.9459	4.31102	-18.2226
287	450.724	457.989	448.768	461.16	487.345	485.133	507.861	524.647		454.356	454.964	486.239	516.254		7.26437	12.3922	-2.21215	16.7867
285	429.224	441.253	498.498	537.362	497.697	466.495	564.386	621.591		435.238	517.93	482.096	592.988		12.029	38.8644	-31.2019	57.2052
288	478.668	453.85	508.196	508.66	535.599	511.914	718.614	693.859		466.259	508.428	523.756	706.236		-24.8171	0.464007	-23.6847	-24.7554
285	547.516	546.687	548.402	526.671	550.465	582.58	781.044	719.439		547.101	537.536	566.523	750.241		-0.829736	-21.7316	32.1158	-61.6045
214	492.67	491.654	485.067	533.102	607.485	583.042	836.13	822.235		492.162	509.085	595.263	829.182		-1.01578	48.0357	-24.443	-13.8947

## Sheet: digits
	Color task				Photism task
	Congruent		Incongruent		Congruent		Incongruent			Color		Photism			Color		Photism
	Left	Right	Left	Right	Left	Right	Left	Right		Cong.	Inc.	Cong.	Inc.		Cong.	Inc.	Cong.	Inc.
n_trials	CCL	CCR	CIL	CIR	PCL	PCR	PIL	PIR		CC	CI	PC	PI		CCR-CCL	CIR-CIL	PCR-PCL	PIR-PIL
287	457.241	469.862	476.914	480.57	528.517	514.677	650.719	619.736		463.552	478.742	521.597	635.227		12.6214	3.6558	-13.8395	-30.9829
284	457.854	460.224	581.786	563.875	611.896	600.602	777.342	661.438		459.039	572.831	606.249	719.39		2.3699	-17.9108	-11.2941	-115.904
355	521.632	510.447	553.583	527.961	588.002	594.7	706.886	671.936		516.039	540.772	591.351	689.411		-11.1855	-25.6225	6.69852	-34.9502
143	592.096	640.436	897.212	806.087	642.686	667.752	695.628	772.655		616.266	851.65	655.219	734.142		48.3403	-91.1255	25.0662	77.0271
248	536.319	597.716	639.391	682.765	675.112	609.89	789.863	845.951		567.018	661.078	642.501	817.907		61.3966	43.3742	-65.2213	56.0876
										0	0	0	0		0	0	0	0
143	565.795	504.934	631.129	636.244	686.653	577.13	706.982	714.951		535.364	633.687	631.892	710.966		-60.8605	5.11482	-109.523	7.96896
285	570.926	601.486	642.282	626.488	635.444	600.571	679.323	636.865		586.206	634.385	618.008	658.094		30.5605	-15.7935	-34.8729	-42.4577
280	581.937	529.87	594.595	610.254	690.617	667.902	820.901	880.558		555.903	602.424	679.26	850.73		-52.0669	15.6595	-22.7153	59.6569
216	534.532	518.182	583.535	665.073	579.727	642.197	735.695	690.065		526.357	624.304	610.962	712.88		-16.3498	81.5387	62.4705	-45.6297
356	590.044	613.775	693.273	675.421	683.288	665.069	717.043	737.683		601.909	684.347	674.179	727.363		23.7306	-17.8513	-18.2197	20.6396
286	446.914	430.235	473.98	495.194	510.19	486.374	597.579	584.947		438.574	484.587	498.282	591.263		-16.6793	21.2135	-23.816	-12.6315
192	433.031	427.909	477.475	540.999	434.956	486.422	502.184	565.546		430.47	509.237	460.689	533.865		-5.12202	63.5237	51.466	63.3624
216	451.648	450.036	479.659	495.431	563.031	592.224	588.425	586.452		450.842	487.545	577.628	587.439		-1.61138	15.772	29.1933	-1.97229
286	477.479	479.661	601.323	581.924	506.299	505.191	678.33	638.858		478.57	591.624	505.745	658.594		2.18168	-19.3993	-1.10812	-39.4724
285	536.019	526.712	893.556	768.622	540.556	548.459	631.512	593.069		531.365	831.089	544.507	612.29		-9.30669	-124.934	7.9025	-38.443
216	390.668	399.731	443.614	435.879	469.49	506.589	580.686	629.558		395.2	439.747	488.04	605.122		9.06264	-7.73545	37.0991	48.8724
272	613.106	638.961	616.489	697.041	789.614	698.005	968.463	1020.82		626.033	656.765	743.809	994.64		25.8555	80.5517	-91.6084	52.3554
811	570.415	554.746	544.343	585.446	645.331	638.366	865.433	856.319		562.581	564.894	641.848	860.876		-15.6692	41.1034	-6.96563	-9.11452
280	624.247	646.469	1117.25	1143.84	554.096	570.128	616.311	583.979		635.358	1130.54	562.112	600.145		22.2217	26.5865	16.0315	-32.3323
137	557.845	525.085	585.063	609.908	634.642	633.162	609.832	737.365		541.465	597.486	633.902	673.598		-32.7599	24.8445	-1.48024	127.534
285	605.531	587.841	739.909	726.384	588.571	570.966	676.93	658.029		596.686	733.146	579.768	667.48		-17.69	-13.5252	-17.6045	-18.9008
286	529.708	531.841	542.551	548.971	686.708	654.091	815.009	792.455		530.775	545.761	670.399	803.732		2.13278	6.41969	-32.6167	-22.5542
287	543.748	566.041	686.438	644.497	563.23	571.777	591.594	569.737		554.894	665.468	567.503	580.666		22.2931	-41.9411	8.54766	-21.8571
287	563.99	563.264	604.099	634.215	652.868	637.71	764.869	709.596		563.627	619.157	645.289	737.232		-0.725526	30.1159	-15.1585	-55.2731
288	511.211	520.647	534.683	526.389	540.816	540.697	689.092	686.271		515.929	530.536	540.757	687.681		9.4353	-8.29388	-0.119394	-2.82059
287	510.38	501.818	522.32	574.551	565.587	530.986	653.329	680.677		506.099	548.435	548.287	667.003		-8.56221	52.2304	-34.6005	27.3481
286	563.336	549.318	558.667	627.122	544.046	556.67	706.361	643.139		556.327	592.895	550.358	674.75		-14.0178	68.4547	12.6238	-63.2222
283	465.781	470.568	448.107	498.007	519.386	529.702	633.5	602.272		468.175	473.057	524.544	617.886		4.7873	49.9001	10.3162	-31.2284
287	427.813	454.33	458.581	459.828	499.417	478.195	532.392	534.63		441.072	459.204	488.806	533.511		26.5166	1.24773	-21.222	2.23835
285	456.991	432.513	496.226	567.517	467.019	469.082	582.283	565.346		444.752	531.871	468.05	573.815		-24.4778	71.2914	2.06336	-16.9368
288	490.133	517.168	494.652	547.377	540.924	527.628	657.713	646.633		503.651	521.015	534.276	652.173		27.0345	52.725	-13.2961	-11.0798
288	539.759	521.953	608.771	579.092	541.522	545.049	648.809	634.867		530.856	593.931	543.286	641.838		-17.8057	-29.6798	3.52716	-13.9411
357	496.446	471.683	550.685	535.058	600.309	613.18	736.108	739.84		484.065	542.872	606.744	737.974		-24.7636	-15.6269	12.8711	3.7326

## Sheet: trimmed_log_basedonCongruent
Color task				Photism task					Figure 3, first panel (mean Response Time)					Figure 3, second panel (RVF - LVF)
Congruent		Incongruent		Congruent		Incongruent			Color		Photism			Color		Photism
Left	Right	Left	Right	Left	Right	Left	Right		Cong.	Inc.	Cong.	Inc.		Cong.	Inc.	Cong.	Inc.	Summary Stats
CCL	CCR	CIL	CIR	PCL	PCR	PIL	PIR		CC	CI	PC	PI		CCR-CCL	CIR-CIL	PCR-PCL	PIR-PIL	av(CIR-CIL),-(PCR-PCL)
449.822	456.701	457.817	466.881	531.82	508.637	577.023	556.61		453.262	462.349	520.228	566.817		6.87898	9.06446	-23.1823	-20.4128	16.1234
474.815	481.036	535.96	503.87	619.964	634.141	808.612	736.449		477.926	519.915	627.053	772.531		6.2213	-32.0901	14.1767	-72.1623	-23.1334
530.536	510.959	541.236	553.94	599.372	591.76	660.192	642.234		520.747	547.588	595.566	651.213		-19.5765	12.7047	-7.61177	-17.9581	10.1583
601.206	624.929	661.297	658.162	677.271	666.443	752.94	771.551		613.068	659.73	671.857	762.246		23.7223	-3.13551	-10.828	18.6115	3.84625
570.972	601.08	664.448	660.387	620.005	629.078	772.276	794.545		586.026	662.417	624.541	783.41		30.1074	-4.06089	9.07321	22.2686	-6.56705
543.308	534.509	540.06	559.216	604.654	598.427	671.129	680.593		538.908	549.638	601.541	675.861		-8.79945	19.1557	-6.22757	9.46376	12.6917
586.826	567.346	605.832	607.867	686.2	640.937	769.565	735.677		577.086	606.85	663.568	752.621		-19.4799	2.03512	-45.2633	-33.8881	23.6492
571.223	561.559	600.449	586.793	613.301	590.485	654.445	623.506		566.391	593.621	601.893	638.976		-9.66409	-13.6555	-22.8159	-30.9393	4.58017
551.053	529.944	568.357	577.295	704.243	668.705	828.473	822.97		540.498	572.826	686.474	825.721		-21.1088	8.93811	-35.5378	-5.50363	22.238
538.57	550.565	612.823	660.094	583.072	586.523	620.394	615.328		544.567	636.458	584.797	617.861		11.9951	47.2713	3.45162	-5.06556	21.9098
598.27	606.367	685.551	662.593	659.984	657.42	703.609	701.25		602.318	674.072	658.702	702.429		8.09748	-22.9573	-2.56357	-2.35863	-10.1969
455.339	438.812	463.855	466.944	501.104	497.197	575.89	564.592		447.075	465.399	499.151	570.241		-16.527	3.08943	-3.90742	-11.2979	3.49842
445.232	444.01	459.83	468.728	465.884	483.339	495.974	513.872		444.621	464.279	474.611	504.923		-1.22178	8.89816	17.4542	17.8988	-4.27802
468.329	454.812	443.139	458.286	551.131	553.657	571.733	569.375		461.571	450.712	552.394	570.554		-13.5172	15.1464	2.52644	-2.35764	6.31
482.322	476.42	537.982	530.185	506.905	510.818	597.497	581.155		479.371	534.084	508.862	589.326		-5.90151	-7.79726	3.9132	-16.3426	-5.85523
527.087	560.035	724.783	742.175	555.058	538.43	617.68	589.365		543.561	733.479	546.744	603.523		32.9481	17.3916	-16.6281	-28.3148	17.0098
401.591	401.973	422.783	431.347	512.253	511.214	573.548	587.776		401.782	427.065	511.734	580.662		0.382067	8.56394	-1.03918	14.2283	4.80156
666.388	673.815	658.329	731.1	809.094	811.443	1058.04	1101.94		670.101	694.714	810.269	1079.99		7.42763	72.7717	2.3488	43.9057	35.2115
565.392	547.991	557.481	591.614	659.928	653.144	830.452	853.422		556.692	574.548	656.536	841.937		-17.4007	34.133	-6.78388	22.97	20.4584
617.829	626.684	888.33	909.668	557.699	569.271	612.239	595.81		622.256	898.999	563.485	604.025		8.85555	21.3379	11.5723	-16.4292	4.88279
532.079	514.589	515.596	535.656	603.799	615.183	643.27	648.085		523.334	525.626	609.491	645.678		-17.49	20.0607	11.3845	4.81449	4.33809
595.917	582.326	665.175	661.857	606.233	578.624	655.608	646.717		589.121	663.516	592.428	651.162		-13.5914	-3.31757	-27.6091	-8.89045	12.1458
543.899	536.089	546.058	571.4	666.512	649.173	744.296	723.482		539.994	558.729	657.843	733.889		-7.81028	25.3423	-17.3384	-20.8144	21.3404
547.972	551.627	642.875	576.751	537.707	532.069	563.124	528.306		549.799	609.813	534.888	545.715		3.6548	-66.1248	-5.63804	-34.8177	-30.2434
575.841	569.051	605.545	628.538	652.761	639.558	730.481	730.864		572.446	617.042	646.16	730.672		-6.78936	22.9935	-13.2028	0.38298	18.0982
507.13	513.988	544.019	549.093	542.85	542.249	622.449	619.351		510.559	546.556	542.549	620.9		6.85767	5.07397	-0.601522	-3.09792	2.83774
495.906	491.533	504.594	523.341	553.099	542.367	618.789	631.957		493.719	513.967	547.733	625.373		-4.3725	18.7473	-10.7316	13.1685	14.7394
528.5	508.518	554.879	530.994	541.856	560.844	579.614	617.384		518.509	542.936	551.35	598.499		-19.9823	-23.8853	18.9882	37.7704	-21.4368
454.673	460.236	474.139	480.214	524.376	523.301	592.021	599.595		457.454	477.176	523.838	595.808		5.56334	6.07527	-1.07529	7.57343	3.57528
450.533	459.233	454.308	456.668	498.557	490.108	526.857	517.597		454.883	455.488	494.332	522.227		8.70009	2.35931	-8.44957	-9.26021	5.40444
446.125	442.716	498.864	521.325	476.028	465.117	530.209	550.231		444.421	510.094	470.573	540.22		-3.40888	22.4607	-10.911	20.0225	16.6859
489.712	479.811	508.256	526.948	544.534	521.99	662.76	626.919		484.761	517.602	533.262	644.839		-9.90119	18.6914	-22.5438	-35.8413	20.6176
552.81	527.327	554.049	550.171	558.578	560.791	655.759	635.895		540.068	552.11	559.684	645.827		-25.4829	-3.87878	2.21269	-19.8643	-3.04573
495.778	490.557	526.014	534.772	606.152	612.207	750.437	784.077		493.168	530.393	609.179	767.257		-5.22107	8.75766	6.05519	33.64	1.35124

## Sheet: errors-basedonCongruent
Color task				Photism task					Figure 3, third panel (mean Error Rate, %)					Figure 3, fourth panel (RVF - LVF)
Congruent		Incongruent		Congruent		Incongruent			Color		Photism			Color		Photism
Left	Right	Left	Right	Left	Right	Left	Right		Cong.	Inc.	Cong.	Inc.		Cong.	Inc.	Cong.	Inc.
CCL	CCR	CIL	CIR	PCL	PCR	PIL	PIR		CC	CI	PC	PI		CCR-CCL	CIR-CIL	PCR-PCL	PIR-PIL
0.0555556	0.0694444	0.111111	0.0694444	0.0416667	0.0555556	0.291667	0.277778		6.25	9.02778	4.86111	28.4722		1.38889	-4.16667	1.38889	-1.38889
0.0694444	0.0277778	0.0694444	0.0833333	0.0138889	0.0140845	0.0416667	0.0416667		4.86111	7.63889	1.39867	4.16667		-4.16667	1.38889	0.0195618	0
0.0138889	0.0416667	0.138889	0.0277778	0.0555556	0.0416667	0.111111	0.111111		2.77778	8.33333	4.86111	11.1111		2.77778	-11.1111	-1.38889	0
0.084507	0.0416667	0.25	0.291667	0.0277778	0.0833333	0.0555556	0.138889		6.30869	27.0833	5.55556	9.72222		-4.28404	4.16667	5.55556	8.33333
0.0208333	0.0833333	0.0416667	0.0416667	0.0833333	0.0208333	0.208333	0.1875		5.20833	4.16667	5.20833	19.7917		6.25	0	-6.25	-2.08333
0.0422535	0.0416667	0.0416667	0.0416667	0.0277778	0.0416667	0.267606	0.225352		4.19601	4.16667	3.47222	24.6479		-0.0586854	0	1.38889	-4.22535
0.0277778	0.0833333	0.0555556	0.0416667	0.0138889	0	0.125	0.0694444		5.55556	4.86111	0.694444	9.72222		5.55556	-1.38889	-1.38889	-5.55556
0.0555556	0.0694444	0.0972222	0.152778	0.0416667	0.0138889	0.0833333	0.0694444		6.25	12.5	2.77778	7.63889		1.38889	5.55556	-2.77778	-1.38889
0.0714286	0.0277778	0.111111	0.0972222	0.084507	0.0277778	0.0972222	0.138889		4.96032	10.4167	5.61424	11.8056		-4.36508	-1.38889	-5.67293	4.16667
0	0	0.0833333	0.0555556	0.0138889	0.0704225	0.138889	0.111111		0	6.94444	4.21557	12.5		0	-2.77778	5.65336	-2.77778
0	0.0277778	0.125	0.138889	0.0972222	0.0555556	0.112676	0.183099		1.38889	13.1944	7.63889	14.7887		2.77778	1.38889	-4.16667	7.04225
0	0.0138889	0.125	0.138889	0.0277778	0	0.166667	0.194444		0.694444	13.1944	1.38889	18.0556		1.38889	1.38889	-2.77778	2.77778
0.0208333	0.0416667	0.125	0.104167	0	0.0416667	0.0833333	0.166667		3.125	11.4583	2.08333	12.5		2.08333	-2.08333	4.16667	8.33333
0.0277778	0.0416667	0.0416667	0.0416667	0.0138889	0.0833333	0.111111	0.125		3.47222	4.16667	4.86111	11.8056		1.38889	0	6.94444	1.38889
0	0.0277778	0.125	0.138889	0.0138889	0.0138889	0.222222	0.194444		1.38889	13.1944	1.38889	20.8333		2.77778	1.38889	0	-2.77778
0.0138889	0.0138889	0.236111	0.263889	0.0416667	0.0277778	0.0555556	0.0972222		1.38889	25	3.47222	7.63889		0	2.77778	-1.38889	4.16667
0.0416667	0.0277778	0.111111	0.0416667	0	0.0138889	0.125	0.277778		3.47222	7.63889	0.694444	20.1389		-1.38889	-6.94444	1.38889	15.2778
0.0277778	0.0422535	0.0138889	0.0416667	0.0138889	0.0277778	0.0277778	0.0833333		3.50156	2.77778	2.08333	5.55556		1.44757	2.77778	1.38889	5.55556
0.070922	0.0625	0.0175439	0.0350877	0.0222222	0.0111111	0.0833333	0.0694444		6.6711	2.63158	1.66667	7.63889		-0.842199	1.75439	-1.11111	-1.38889
0.0138889	0.0277778	0.555556	0.652778	0	0.0277778	0.0972222	0.111111		2.08333	60.4167	1.38889	10.4167		1.38889	9.72222	2.77778	1.38889
0.0694444	0.0555556	0.138889	0.0694444	0.25	0.305556	0.361111	0.361111		6.25	10.4167	27.7778	36.1111		-1.38889	-6.94444	5.55556	0
0.0416667	0.0694444	0.166667	0.166667	0	0.0416667	0.0857143	0.0857143		5.55556	16.6667	2.08333	8.57143		2.77778	0	4.16667	0
0	0.0277778	0.0416667	0.0694444	0.0416667	0.0277778	0.0833333	0.0833333		1.38889	5.55556	3.47222	8.33333		2.77778	2.77778	-1.38889	0
0.0694444	0.0277778	0.152778	0.152778	0.0694444	0.0833333	0.0555556	0.0555556		4.86111	15.2778	7.63889	5.55556		-4.16667	0	1.38889	0
0.0138889	0.0555556	0.0277778	0.0555556	0.0138889	0	0.111111	0.0833333		3.47222	4.16667	0.694444	9.72222		4.16667	2.77778	-1.38889	-2.77778
0.0416667	0.0277778	0.0694444	0.0694444	0	0.0416667	0.0972222	0.152778		3.47222	6.94444	2.08333	12.5		-1.38889	0	4.16667	5.55556
0.0277778	0.0555556	0.0416667	0.166667	0.0416667	0.0277778	0.236111	0.222222		4.16667	10.4167	3.47222	22.9167		2.77778	12.5	-1.38889	-1.38889
0.0277778	0.0833333	0.111111	0.166667	0.0555556	0.0140845	0.194444	0.180556		5.55556	13.8889	3.482	18.75		5.55556	5.55556	-4.1471	-1.38889
0.0138889	0.0416667	0.0277778	0.0416667	0.056338	0.0857143	0.169014	0.056338		2.77778	3.47222	7.10262	11.2676		2.77778	1.38889	2.93763	-11.2676
0	0.0277778	0.0694444	0.0555556	0.0138889	0	0.0138889	0.0833333		1.38889	6.25	0.694444	4.86111		2.77778	-1.38889	-1.38889	6.94444
0.0140845	0	0.0416667	0.180556	0.056338	0.0416667	0.180556	0.180556		0.704225	11.1111	4.90023	18.0556		-1.40845	13.8889	-1.46714	0
0.0138889	0.0416667	0.0138889	0.0416667	0.0138889	0.0138889	0.125	0.166667		2.77778	2.77778	1.38889	14.5833		2.77778	2.77778	0	4.16667
0.0277778	0.0694444	0.125	0.0277778	0	0.0416667	0.194444	0.152778		4.86111	7.63889	2.08333	17.3611		4.16667	-9.72222	4.16667	-4.16667
0.0277778	0	0.0277778	0.0416667	0.0416667	0.0138889	0.140845	0.0422535		1.38889	3.47222	2.77778	9.15493		-2.77778	1.38889	-2.77778	-9.85915
